# Supplementary material for: The effectiveness of HPV16 and HPV18 genotyping and cytology with different thresholds for the triage of human papillomavirus-based screening on self-collected samples
Source: PLoS One. 2020 Jun 11;15(6):e0234518. doi: 10.1371/journal.pone.0234518 (PMC7289398; doi:10.1371/journal.pone.0234518)
Supplement: S1 File — (XLSX) [file pone.0234518.s001.xlsx]

## Sheet: relevant data
	CIN2+				CIN3+				CIN2+		CIN3+
Strategies	TP	FP	FN	TN	TP	FP	FN	TN	SEN	SPE	SEN	SPE
1	135	1302	9	9052	52	1385	2	9059	0.938 0.885 - 0.971	0.874 0.868 - 0.881	0.963 0.873 - 0.995	0.867 0.861 - 0.874
2	101	269	43	10085	52	318	2	10126	0.701 0.620 - 0.775	0.974 0.971 - 0.977	0.963 0.873 - 0.995	0.970 0.966 - 0.973
3	88	163	56	10191	50	201	4	10243	0.611 0.526 - 0.691	0.984 0.982 - 0.987	0.926 0.821 - 0.979	0.981 0.978 - 0.983
4	62	17	82	10337	41	38	13	10406	0.431 0.348 - 0.516	0.998 0.997 - 0.999	0.759 0.624 - 0.865	0.996 0.995 - 0.997
5	67	188	77	10166	36	219	18	10225	0.465 0.382 - 0.550	0.982 0.979 - 0.984	0.667 0.525 - 0.789	0.979 0.976 - 0.982
6	71	264	73	10090	37	298	17	10146	0.493 0.409 - 0.578	0.975 0.971 - 0.977	0.685 0.544 - 0.805	0.971 0.968 - 0.975
7	116	409	28	9945	52	473	2	9971	0.806 0.731 - 0.867	0.960 0.957 - 0.964	0.963 0.873 - 0.995	0.955 0.951 - 0.959
8	52	48	92	10306	36	64	18	10380	0.361 0.283 - 0.445	0.995 0.994 - 0.997	0.667 0.525 - 0.789	0.994 0.992 - 0.995
9	107	292	37	10062	51	348	3	10096	0.743 0.664 - 0.812	0.972 0.968 - 0.975	0.944 0.846 - 0.988	0.967 0.963 - 0.970
10	45	25	99	10329	33	37	21	10407	0.313 0.238 - 0.395	0.998 0.996 - 0.998	0.611 0.469 - 0.741	0.996 0.995 - 0.998
11	93	195	51	10159	49	239	5	10205	0.646 0.562 - 0.724	0.981 0.978 - 0.984	0.907 0.797 - 0.969	0.977 0.974 - 0.980
12	33	6	111	10348	26	13	28	10431	0.229 0.163 - 0.307	0.999 0.999 - 1.000	0.481 0.343 - 0.622	0.999 0.998 - 0.999
13	117	472	27	9882	52	537	2	9907	0.813 0.739 - 0.873	0.954 0.950 - 0.958	0.963 0.873 - 0.995	0.949 0.944 - 0.953
14	55	61	89	10293	37	79	17	10365	0.382 0.302 - 0.467	0.994 0.992 - 0.995	0.685 0.544 - 0.805	0.992 0.991 - 0.994
15	109	362	35	9992	51	420	3	10024	0.757 0.679 - 0.824	0.965 0.961 - 0.968	0.944 0.846 - 0.988	0.960 0.956 - 0.963
16	47	31	97	10323	34	44	20	10400	0.326 0.251 - 0.409	0.997 0.996 - 0.998	0.630 0.487 - 0.757	0.996 0.994 - 0.997
17	95	270	49	10084	49	316	5	10128	0.660 0.576 - 0.737	0.974 0.971 - 0.977	0.907 0.797 - 0.969	0.970 0.966 - 0.973
18	35	7	109	10347	27	15	27	10429	0.243 0.176 - 0.321	0.999 0.999 - 1.000	0.500 0.361 - 0.639	0.999 0.998 - 0.999
